# Supplementary material for: Diagnostic Assays for Avian Influenza Virus Surveillance and Monitoring in Poultry
Source: Viruses. 2025 Feb 6;17(2):228. doi: 10.3390/v17020228 (PMC11860460; doi:10.3390/v17020228)
Supplement: Supplementary file 1 [file viruses-17-00228-s001.zip]

Archive with 1 entries (1 files):
- viruses-3263195-supplementary.pdf
